# Supplementary material for: Membrane Interaction of Ibuprofen with Cholesterol-Containing Lipid Membranes
Source: Biomolecules. 2020 Sep 28;10(10):1384. doi: 10.3390/biom10101384 (PMC7650631; doi:10.3390/biom10101384)
Supplement: Supplementary file 1 [file biomolecules-10-01384-s001.zip]

Archive with 1 entries (1 files):
- IBu Supporting information_final.pdf
